# Supplementary material for: AXL Knock-Out in SNU475 Hepatocellular Carcinoma Cells Provides Evidence for Lethal Effect Associated with G2 Arrest and Polyploidization
Source: Int J Mol Sci. 2021 Dec 9;22(24):13247. doi: 10.3390/ijms222413247 (PMC8708332; doi:10.3390/ijms222413247)
Supplement: Supplementary file 1 [file ijms-22-13247-s001.zip]

Archive with 1 entries (1 files):
- ijms-1477839-supplementary.pdf
